# Supplementary material for: Polyphenol oxidase genes in barley (Hordeum vulgare L.): functional activity with respect to black grain pigmentation
Source: Front Plant Sci. 2024 Jan 8;14:1320770. doi: 10.3389/fpls.2023.1320770 (PMC10800887; doi:10.3389/fpls.2023.1320770)
Supplement: Supplementary Table 1 — The list of primers used in the study. [file Table_1.xlsx]

## Sheet: Лист1
Цель	Primer's name	Forward primer	Reverse primer	Annealing temperature, C	PCR product lengh
Genotyping	Blp1	TTGCTGTACATACCAGGTAG	CGAAAGCGGAAGAGAGAAG	55	116
		CTTGCTCTACATATACCAGGTAC			119
	Ppo1_U004	TCTCATGCGAGGCAACTG	TTCTGCTGGCTCTTCTTC	55	123/131
	Ppo2_I677	CACAGTTCACCATGGAGATGA	AGGGCCTGGAGGTTGCTC	55	88/96
Expression	Ppo1	CTGGCCAAGTACGAGAGG	AGAGCCAGCAGAAGTGTATC	60	163
	Ppo2	AGCAAGGAGAAGGAGGAG	GCACGTCGAACTTGATGA	60	91
	Ppo3	CTGCGTGTTCCTCATCA	GCATGGGTTCAGGGAGA	60	79
	Ppo4	TTCTACGACGAGGACTG	GAAGGGATAGTGGGAATCTG	60	181
	HvActin	TCGCAACTTAGAAGCACTTCCG	AAGTACAGTGTCTGGATTGGAGGG	60	130
