# Supplementary material for: Polyphenol oxidase genes in barley (Hordeum vulgare L.): functional activity with respect to black grain pigmentation
Source: Front Plant Sci. 2024 Jan 8;14:1320770. doi: 10.3389/fpls.2023.1320770 (PMC10800887; doi:10.3389/fpls.2023.1320770)
Supplement: Supplementary Table 2 — Identification numbers of Ppo genes from the Ensembl Plants and NCBI databases used for the phylogenetic analysis. [file Table_2.xlsx]

## Sheet: Лист1
Species	Gene's name at the Figure 2	IDs
Hordeum vulgare	PPO-1	HORVU.MOREX.r3.2HG0194690
	PPO-2	HORVU.MOREX.r3.2HG0194630
	PPO-3	HORVU.MOREX.r3.3HG0294590
	PPO-4	HORVU.MOREX.r3.4HG0418160
Hordeum chilense	PPO-1	AJD79224
	PPO-2	AJD79225
Aegilops tauschii	PPO-1	AET2Gv21033600
	PPO-2	XP_020176750
	PPO-4	XP_020162056
Triticum urartu	PPO-1	ACB12081
	PPO-3	TRIUR3_06458
Triticum aestivum	PPO-A1	TraesCS2A02G468200
	PPO-B1	TraesCS2B02G491000
	PPO-D1	TraesCS2D02G468200
	PPO-A2	TraesCS2A02G468500
	PPO-B2	TraesCS2B02G491400
	PPO-D2	TraesCS2D02G468600
	PPO-A3	TraesCS3A02G326600
	PPO-B3	TraesCS3B02G355900
	PPO-4B	TraesCS4B02G385600
	PPO-4D1	TraesCS4D02G359200
	PPO-4D2	TraesCS4D02G358500
Oryza sativa	PPO-1	Os04g0624500
	PPO-2	Os01g0793300
Zea mays	PPO-1	Zm00001eb388240
	PPO-2	Zm00001eb428900
Sorghum bicolor	PPO-1	SORBI_3006G181400
	PPO-2	SORBI_3010G192700
Brachypodium distachyon	PPO-1	BRADI_5g22300v3
	PPO-2	BRADI_2g52090v3
Dioscorea rotundata	PPO	DRNTG_27915
